# Supplementary material for: Addressing a critical need: A randomised controlled feasibility trial of acceptance and commitment therapy for bariatric surgery patients at 15–18 months post-surgery
Source: PLoS One. 2023 Apr 25;18(4):e0282849. doi: 10.1371/journal.pone.0282849 (PMC10128967; doi:10.1371/journal.pone.0282849)
Supplement: S1 Dataset — (CSV) [file pone.0282849.s004.csv]

StudyID	group	n	initials	age	sex	sexx	ethnicity	marital	maritalx	employ	employx	emp_other	surgerytype	stype	height	highwt	preopwt	blwt	bmi_1	bmi_4	dutchx_r_1	dutchx_em_1	dutchx_ex_1	phlmsx_aw_1	phlmsx_ac_1	dutchx_r_2	dutchx_em_2	dutchx_ex_2	phlmsx_aw_2	phlmsx_ac_2	dutchx_r_3	dutchx_em_3	dutchx_ex_3	phlmsx_aw_3	phlmsx_ac_3	dutchx_r_4	dutchx_em_4	dutchx_ex_4	phlmsx_aw_4	phlmsx_ac_4	kings_airway_1	kings_bmi_1	kings_cardio_1	kings_diab_1	kings_eco_1	kings_fun_1	kings_gon_1	kings_hp_1	kings_bi_1
FAB01	ACT	1	SR	36	F	Female	White European	Single	Single	Part time study	Student		Sleeve	Sleeve	173	118	113	90.40000000000001	30.20481806943099	29	3.4	2.62	2.6	47	37																0	2	1	0	0	0	1	0	2
FAB02	SCG	2	RM	40	M	Male	White British	Single	Single	Full time employment	F/T		Sleeve	Sleeve	182	226	208.9	137.3	41.45030793382443	47	1.7	1	2.2	39	22						2.8	1	1.7	46	18	2.7	1.15	2.1	39	19	0	3	0	0	0	0	0	0	0
FAB03	ACT	3	AP	52	F	Female	White European	Partner	Partner	Full time employment	F/T		Sleeve	Sleeve	165	162	162	115.95	42.58953168044077	42	3.2	2.23	2.9	39	37						3.8	2.38	2.8	39	32						0	2	0	0	1	0	0	0	0
FAB04	SCG	4	LK	48	M	Male	White British	Partner	Partner	Part time employment	P/T		Bypass	Bypass	168	152	147	100.05	35.4485544217687	35	3.3	3.46	3.3	41	27
FAB05	ACT	5	PL	38	M	Male	Mixed black and white european	Single	Single	Full time employment	F/T		Bypass	Bypass	188	156	143	115.1	32.56564056133997		4.9	1	1	35	33						5	1	1.4	46	50				47	50	2	1	1	0	0	0	0	0	0
FAB06	SCG	6	EO	52	F	Female	Mixed race white & caribbean	Single	Single	Unemloyed	Unemployed		Bypass	Bypass	157.5	95	93	58.7	23.6633912824389	22	4.4	4.92	3.6	46	40						2.7	2.69	2.4	41	38				40	40	0	0	2	0	0	0	0	2	3
FAB07	SCG	7	JW	67	M	Male	White British	Married	Married	Full time employment	F/T		Bypass	Bypass	180.4	147.6	121.3	104.6	32.14094325986597	32	1.6	2.31	1.9	34	15						1	1.62	2	39	23	1	1.77	2	39	23	0	0	1	0	0	0	0	0	0
FAB08	ACT	8	CM	50	F	Female	Black British	Single	Single	Full time employment	F/T		Bypass	Bypass	152.4	95.3	95.3	72.65000000000001	31.27992367095845	29	2.8	2.54	2.7	29	21																0	0	1	0	0	0	0	0	0
FAB09	ACT	9	AB	40	F	Female	Black British	Partner	Partner	Employed part time	P/T		Mini bypass	Mini bypass	165	110	110	73.7	27.07070707070707	27.1	1	1.92	2.5	45	33											1.1	1.38	1.8	48	24	0	0	0	0	0	0	0	0	0
FAB10	SCG	10	KB	29	F	Female	White British	Partner	Partner	Unemployed	Unemployed		Sleeve	Sleeve	158	145	125	89.59999999999999	35.891684024996		3.9	2.92	1.9	36	46						3.5	2.08	2.2	35	45						0	1	1	2	0	0	0	1	0
FAB11	SCG	11	MD	69	F	Female	White British	Married	Married	Volunteer	Other	Volunteer	Sleeve (c&wm)	Sleeve (c&wm)	170	127	127	90.90000000000001	31.45328719723184		3.1	1.46	1.9	43	26
FAB12	ACT	12	YD	45	F	Female	White Eastern Eurpoean	Partner	Partner	Unemployed Part time student	Student		Bypass	Bypass	170	138	128	86.09999999999999	29.79238754325259	29	2.1	5	3	50	43																0	0	0	2	0	0	0	1	0
FAB13	ACT	13	EA	52	F	Female	Asian Other	Married	Married	Unemployed recently	Unemployed		Long limb or regular bypass	Long limb or regular bypass	147.3	84	84	63.9	29.45068255067798		3.1	4.38	3.3	36	36						3.3	3.85	3.3	38	34						0	0	0	2	0	0	0	0	0
FAB14	SCG	14	YDS	58	F	Female	White British	Married	Married	Part time employed	P/T		Long limb or regular bypass	Long limb or regular bypass	170	127	112	67.2	23.25259515570935		3.3	2.54	2.7	36	30
FAB15	ACT	15	CH	59	F	Female	White British	Married	Married	4 days per week	F/T		Sleeve	Sleeve	150	97	95	52.6	23.37777777777778		1.3	2.62	2.1	24	38																0	0	1	2	0	0	0	0	0
FAB16	SCG	16	SDB	50	F	Female	Iranian	Divorced	Divorced	Unemployed	Unemployed		Bypass	Bypass	154	92	92	60.95	25.69994940124811		3.1	3.85	3.2	23	28						2.4	3.77	2.5	28	35						0	0	0	0	0	1	0	0	0
FAB17	ACT	17	KC	49	F	Female	Asian British	Single	Single	Carer for father	Other	Carer for father	Sleeve	Sleeve	167	134	134	113.6	40.73290544659184		3.8	4.23	2.3	31	35						3.9	4.38	3.2	36	38						2	1	0	0	0	0	0	0	0
FAB18	SCG	18	MDu	66	F	Female	White Asian Mix	Married	Married	Full time employment	F/T		Mini bypass	Mini bypass	163	154	132	110.7	41.66509842297415	41.2	3.5	4.77	2.9	32	32						3.2	4.69	2.8	38	32	3.2	4.77	2.7	35	32	2	2	2	0	1	1	0	0	0
FAB19	ACT	19	JS	55	F	Female	Mixed other	Married	Married	Unemployed	Unemployed		Bypass	Bypass	155	73.90000000000001	70	56	23.30905306971905	22.4	3.1	4.08	2.4	43	30						2.2	3.08	3	42	28	3	2.23	2	47	26	1	1	1	2	0	0	0	0	0
FAB20	SCG	20	JR	53	F	Female	White British	Partner	Partner	4 days per week	F/T		Mini bypass	Mini bypass	154	102	102	70.65000000000001	29.79001517962557		2.3	2.92	2.5	38	39	2.7	3.38	2.5	46	45	3.2	4.38	1.9	32	36	2.9	3.38	2.7	32	38	0	0	0	0	0	0	0	0	1
FAB21	SCG	21	TS	27	F	Female	Mixed Caribbean & African (Moroccan)	Single	Single	Unemployed	Unemployed		Sleeve	Sleeve	162	158	158	122.1	46.5249199817101		4.1	1.62	1.4	34	33						4.5	2.85	2.5	46	36	3.6	4.38	2.3	33	29	1	2	0	0	3	1	1	0	1
FAB22	ACT	22	SR	34	F	Female	White British	Single	Single	Part time student	Student		Bypass	Bypass	157	99	99	77.3	31.36029859223498		2.6	2.85	2.4	39	39																0	0	2	1	0	0	0	2	1
FAB23	ACT	23	MM	51	M	Male	White British	Married	Married	Unemployed	Unemployed		Sleeve	Sleeve	168	149	149	104	36.84807256235828		2.7	1.08	1.6	39	38																0	1	0	0	0	2	0	0	0
FAB24	SCG	24	PJH	39	M	Male	White British	Civil Partnership	Civil Partnership	Full time employment	F/T		Sleeve	Sleeve	177	189	189	138.4	44.17632225733347		3.7	1.77	3.4	31	27						3.2	2	3.3	35	30						0	2	0	1	0	0	0	0	0
FAB25	SCG	25	SP	43	F	Female	White British	Single	Single	Full time employment	F/T		Sleeve	Sleeve	167	120	120	97.2	34.85245078704865		4.4	4.15	4.1	38	37	4.8	4.92	4.4	41	29											0	0	0	0	0	0	0	0	0
FAB26	ACT	26	ADS	41	F	Female	Other (Brazillian)	Married	Married	Varies	Other	Varies	Sleeve	Sleeve	158	124	124	71.09999999999999	28.48101265822784	27	1.1	1	1.3	32	18																0	0	0	0	0	0	0	0	1
FAB27	ACT	27	EH	58	F	Female	Mixed White & Black	Partner	Partner	Full time employment	F/T		Bypass (reoperation from Sleeve)	Bypass (reoperation from Sleeve)	165	135	105	76.3	28.0257116620753		4.3	4.69	4.3	42	45
FAB28	SCG	28	ED	53	F	Female	White Irish	Single	Single	Full time employment	F/T		Sleeve	Sleeve	153	127	97	81.05	34.62343543081721		2.7	2.62	2.4	42	24	2.1	2.46	2.1	38	22											2	0	1	1	0	0	0	0	0
FAB29	ACT	29	EP	65	F	Female	Mixed White & Asian	Divorced	Divorced	Retired	Retired		Sleeve	Sleeve	150	112	110	81.45	36.2		2.2	1.38	2.1	47	27	2.7	1.46	2.1	39	24	3.3	1.31	1.9	48	21	2.9	1.23	2.1	47	32	2	1	0	2	0	0	0	0	0
FAB30	SCG	30	TR	70	M	Male	White British	Single	Single	Two days a week	P/T		Sleeve	Sleeve	177	145	133	120	38.30316958728335		3	3.85	2.4	48	33						2	3.46	2.8	46	33	3.7	4.15	2.9	43	37	0	2	1	1	0	1	3	3	1
FAB31	ACT	31	GC	61	M	Male	Asian Pakistani	Married	Married	Full time employment	F/T		Bypass	Bypass	177	133	120	106	33.83446646876696		2.3	1.31	2.4	47	18																0	0	0	1	0	0	0	0	0
FAB32	SCG	32	LJ	31	F	Female	White other	Partner	Partner	Full time employment	F/T		Sleeve	Sleeve	156	100	96.59999999999999	66	27.12031558185404		3.4	1.38	1.7	41	36	3	1.85	1.8	42	35	2.5	2.23	2.3	50	32	3.1	1.54	2	48	33	0	0	0	0	0	0	0	0	0
FAB33	SCG	33	HT	51	F	Female	White other (European)	Single	Single	Full time employment	F/T		Sleeve	Sleeve	165	164	156	121	44.44444444444444		4.2	4.46	2.5	30	37						3.2	3.92	2.5	32	36						2	2	0	2	0	0	0	3	1
FAB34	ACT	34	AF	37	F	Female	Other Unspecified	Partner	Partner	Full time employment	F/T		Bypass	Bypass	167	116	109	88	31.55365914876833		3.4	1.54	2.2	41	33																0	0	0	0	0	0	2	0	2
FAB35	ACT	35	FF	49	F	Female	White British	Separated	Separated	Full time employment	F/T		Sleeve	Sleeve	165	209	209	106.6	39.15518824609734		3.7	1	1.8	40	39											4.5	4.23	2	44	41	2	1	0	0	0	0	0	0	0
FAB36	SCG	36	CC	60	F	Female	Black British (Caribbean)	Married	Married	Part time	P/T		Sleeve	Sleeve	160	120.5	117.5	78.3	30.5859375		3.4	1.31	2.7	24	32																0	0	0	0	0	0	0	0	0
FAB37	ACT	37	SK	29	F	Female	Asian British	Single	Single	Part time	P/T		Mini bypass	Mini bypass	157	106	106	93.09999999999999	37.77029494097123		2.6	4.46	4.1	39	37																0	1	0	0	0	0	0	0	0
FAB38	SCG	38	WR	57	F	Female	Black British	Single/Divorced	Divorced	Unemployed	Unemployed		Band	Band	160	117	117	88	34.375		3.9	3	2.5	31	35	2.8	1.46	1.6	44	30	3.1	2.92	2.1	31	27	3.3	1.46	1.4	31	33	0	0	0	0	0	0	0	2	0
FAB39	SCG	39	AB	59	M	Male	White British	Married	Married	Full time employment	F/T		Sleeve	Sleeve	183	152	146	106	31.65218429932217		1.7	1.23	1.8	21	11	1.5	1.15	1.9	19	14	2	1	1.6	25	11	1.9	1.08	1.9	25	11	2	0	1	0	0	0	0	0	0
FAB40	ACT	40	TK	49	F	Female	Mixed (White & Black Caribbean)	Married	Married	Full time employment	F/T		Sleeve	Sleeve	167	140	135	119	42.66915271253899		2.7	1.69	1.9	37	24																1	2	1	0	0	0	0	0	0
FAB41	ACT	41	LS	76	F	Female	White other (USA)	Married	Married	retired	Retired		Sleeve	Sleeve	170	166	148	100.6	34.80968858131488		2.9	2.62	2.9	36	35	2.9	2.46	2.9	38	37											0	1	1	2	0	0	0	1	0
FAB42	SCG	42	GM	53	F	Female	Other (Unspecified)	Married	Married	Full time employment	F/T		Sleeve	Sleeve	168	106	106	119	42.16269841269841		3.1	3.15	3.6	34	30																0	0	0	0	0	0	0	0	0
FAB43	ACT	43	ME	38	F	Female	White other (European)	Married	Married	Homemaker	Homemaker		Sleeve	Sleeve	164	146	143	71	26.39797739440809		2.6	1.46	2	47	22																0	0	0	0	0	0	0	0	0
FAB44	ACT	44	HS	59	F	Female	White	Partner	Partner	Unemployed	Unemployed		Sleeve	Sleeve	164	175	175	131	48.70612730517549		3.3	4	3.4	31	35	2.5	4	2.6	37	41	3.4	4	2.7	33	42	2.8	4.850000000000001	3.8	42	43	0	2	3	0	3	0	0	2	1
FAB45	SCG	45	AB	46	F	Female	Any other Asian background			Full time employment	F/T		Sleeve (revision from band)	Sleeve (revision from band)	164	110	106	76	28.25698988697204		2.2	2.23	1.8	30	33											3.2	3	2	32	31	0	0	0	0	0	0	0	0	0
FAB46	ACT	46	CA	33	F	Female	Black British (Caribbean)	Partner	Partner	Full time employment	F/T		Sleeve	Sleeve	164		166	140	52.0523497917906		4.1	3.54	2.3	45	46																2	2	1	0	0	0	0	2	1
FAB47	SCG	47	AE	65	M	Male	White British	Married	Married	Full time employment	F/T		roux-en-y	roux-en-y	179	111.6	107	103	32.14631253706189		3.2	3.08	3.1	35	25	3.8	2.92	2.8	43	20						3.8	2.46	2.3	47	29	0	0	1	0	0	0	0	0	0
FAB48	ACT	48	WC	59	M	Male	White British	Single	Single	Unemployed	Unemployed		Sleeve	Sleeve	184	141	135	126	37.21644612476371		3.4	2.69	2.8	39	41	3.7	2.46	3	34	28	3.2	2.38	2.4	41	36	3.5	1.69	2.1	37	32	0	1	1	2	3	1	0	0	0
FAB49	SCG	49	AP	26	F	Female	White British	partner	Partner	Full time employment	F/T		Sleeve	Sleeve	181	166	157	91	27.77692988614511		4.7	3	2.4	44	32																0	0	1	0	0	0	1	0	0
FAB50	ACT	50	CB	36	F	Female	White other	single	Single	Unemployed	Unemployed		Sleeve	Sleeve	164	108	108	70.40000000000001	26.17489589530042		2.6	3.08	2.8	32	38	2.8	3.77	2.9	28	34	2.7	3.69	2.6	36	35	2.9	3.77	3.2	27	28	0	0	0	0	3	1	0	0	0
FAB51	SCG	51	AS	53	F	Female	White other (European)	Divorced	Divorced	full time employment	F/T		Sleeve	Sleeve	172	178	170	140	47.32287723093564		3.3	4.23	3.1	43	49						3.4	4.08	3.6	42	34						0	2	1	1	0	0	0	1	0
FAB52	ACT	52	JH	61	F	Female	White British	Married	Married	Retired	Retired		Mini bypass	Mini bypass	168	157	131	95	33.65929705215419		2.6	3.08	3	31	38	2.2	2.54	2.1	21	23						2.3	2.85	2.5	30	47	0	1	0	0	0	0	0	1	0
FAB53	SCG	53	DP	56	F	Female	Black British (Caribbean)	Married	Married	Full time employment	F/T		Bypass	Bypass	157	176	154	131	53.14617225850947		2.7	1.08	1.4	26	15																0	2	2	1	0	0	0	0	1
FAB54	SCG	54	MM	72	F	Female	Asian/Caribean	Partner	Partner	Retired	Retired		Gastric Sleeve	Gastric Sleeve	155	85.7	85.7	63.5	26.43080124869927		4.8	3.08	3.1	38	39	4.2	3.15	3	41	39	4	3.54	3.5	41	42						1	0	0	0	0	0	0	0	1
FAB55	ACT	55	LS	52	M	Male	White British	Married	Married	Full time employment	F/T		Sleeve & Bypass	Sleeve & Bypass	174	146	127	105	34.68093539437178		3.2	1.69	2.2	32	18																0	1	1	0	0	0	0	0	0
FAB56	ACT	56	JS	54	M	Male	White Asian Mix	Married	Married	unemployed	Unemployed		Sleeve	Sleeve	172	215	210	204	68.95619253650622		1.7	2.54	2	37	29	3.4	2.92	1.6	32	33						3.5	1.77	2.2	40	34	2	3	2	2	3	2	3	2	1
FAB57	ACT	57	RK	54	F	Female	Asian	Married	Married	Part time employment	P/T		Gastric Band	Gastric Band	155	107	105	93.8	39.04266389177939		3.3	2.62	2.7	37	36																0	1	0	0	0	0	0	1	1
FAB58	SCG	58	JT	63	F	Female	White British	Married	Married	Full time employment	F/T		Sleeve	Sleeve	158	114.3	101.6	75	30.0432622977087		3.5	2.85	2.9	36	32											4.1	3.38	2.1	35	32	0	0	1	0	0	0	0	1	1
FAB59	ACT	59	SL	64	M	Male	White British	Divorced	Divorced	Full time employment	F/T		Bypass	Bypass	170	117.5	114.5	72.8	25.19031141868512		2.2	2.77	2.8	34	26											3.1	3.08	3.2	38	30	0	0	0	0	0	0	0	0	0
FAB60	ACT	60	NA	46	F	Female	Asian or Asian British - Bangladeshi	Single	Single	Full time employment	F/T		Sleeve	Sleeve	155	95	87	63	26.22268470343392		2.1	1.69	1.7	33	31	2.2	1.08	1.3	36	33	3.4	1.77	1.8	41	40	2.7	1.92	1.4	38	38	0	0	1	0	0	0	0	2	3
FAB61	SCG	61	PY	55	F	Female	Black British South American	Single	Single	Full time employment	F/T		Bypass	Bypass	157	121		89	36.10694145807133		2.4	2.54	2.8	47	27	3.7	2.69	2.7	49	27	4.3	2.38	2.6	49	26	3.8	2.23	2.4	37	32	2	1	0	0	0	0	0	0	0
FAB62	ACT	62	MK	69	M	Male	Egyptian	Married	Married	Part time employment	P/T		Sleeve	Sleeve	178	138	127	74	23.35563691453099		3	1	1.8	39	33						4.3	1.15	1.7	40	36	3.2	1.08	1.2	43	38	2	0	1	2	0	0	0	0	0
FAB63	SCG	63	HA	24	F	Female	Any other Asian background(Kuwait)	Married	Married	Homemaker	Homemaker		Sleeve	Sleeve	168	118	113	70	24.8015873015873		3.4	1.92	2.7	44	34	4.2	1.62	2.2	22	25	4.5	1.46	3.7	27	30	4.5	1.31	2.2	36	32	0	0	0	0	0	0	0	1	0
FAB64	ACT	64	ND	48	F	Female	North Africa	Single	Single	Homemaker	Homemaker		Bypass	Bypass	151	120	120	88.3	38.72637165036621		3	3.38	2.2	33	31	3.8	4.69	2.4	37	44	3.1	3.31	1.8	30	30						0	1	0	0	0	0	0	3	3
FAB65	SCG	65	FF	38	F	Female	French African Caribbean	Partner-cohabiting	Partner - cohabiting	Full time employment	F/T		Bypass	Bypass	177	135	125	91	29.04657027035654		3.3	2.54	2.4	36	39	3.1	1.23	2.8	36	31	3.8	1.46	2.4	35	22	3.5	1.38	2.7	26	17	0	0	0	0	0	0	0	0	0
FAB66	SCG	66	DW	61	F	Female	British	Partner - cohabiting	Partner - cohabiting	Homemaker	Homemaker		Sleeve	Sleeve	157	187	172	143.2	58.09566311006532		2.6	3.23	2.3	37	43																0	2	1	0	0	0	0	0	0
FAB67	ACT	67	SC	55	M	Male	Asian or Asian British - Pakistani	Married	Married	Umemployed	Unemployed		Sleeve	Sleeve	180	142	136	105	32.4074074074074		2.9	1.15	1.7	41	21	3.2	1	2.4	40	24	1.9	1	1.7	49	18						0	0	0	0	3	0	0	0	0
FAB68	ACT	68	DR	40	F	Female	Asian or Asian British - Indian	Married	Married	Employed part time	P/T		Bypass	Bypass	158	103	98	62	24.83576349943919		1.8	3.62	3.7	42	34																0	0	0	0	0	0	0	0	0
FAB69	SCG	69	RT	41	F	Female	White British	Single	Single	Homemaker	Homemaker		Sleeve	Sleeve	163	146	146	84.90000000000001	31.95453347886635		3.5	1.23	2.1	28	30	4	2.08	1.5	24	30	3.5	2.54	2	29	32						0	0	0	0	0	0	0	2
FAB70	SCG	70	YO	52	F	Female	British Malaysian	Married	Married	Full time employment	F/T		Bypass	Bypass	166	130	130	87	31.57207141820293		1.5	3.46	2.5	32	35	2.6	3.46	2.3	35	36						1.8	3.69	2.3	32	38	0	0	0	0	0	0	0	0	1
FAB71	ACT	71	EJ	69	F	Female	Black or Black British-Caribbean	Married	Married	Pensioner	Retired		Sleeve	Sleeve	157	190	190	105	42.59807700109538		2.1	1.46	2.4	44	37																0	1	1	2	0	1	0	1	0
FAB72	ACT	72	ZP	47	M	Male	White British	Married	Married	Full time employment	F/T		Mini bypass	Mini bypass	175	128	128	104	33.95918367346939		3	4.08	3	40	40																0	1	1	2	0	0	0	0	0
FAB73	SCG	73	MC	55	F	Female	Black or Black British-Caribbean	Divorced	Divorced	Full time employment	F/T		Mini bypass	Mini bypass	165	122	122	92	33.79247015610652		1	1.15	1	15	10	1.2	1.54	1.3	40	37	1.4	1.62	1.6	35	29						0	1	0	0	0	0	0	0	1
FAB74	ACT	74	SM	48	F	Female	Egyptian	Married	Married	Homemaker	Homemaker		Sleeve	Sleeve	165	107	107	94	34.52708907254362		3.6	3.23		41	38																1	0	1	2	2	0	0	0	0
FAB75	ACT	75	VJ	74	F	Female	White British	Divorced	Divorced	Retired	Retired		Sleeve	Sleeve	164	113	111	101	37.55205234979179																						0	1	2	0	0	1	0	0	2
FAB76	SCG	76	JD	59	F	Female	White British	Married	Married	Homemaker	Homemaker		Mini bypass	Mini bypass	166	128	96	102	37.01553200754827		2.9	2.69	2.5	44	36						2.8	3.08	2.6	43	35	2.9	2.38	1.7	44	43		1
FAB77	ACT	77	FQ	58	F	Female	White British	Widowed	Widowed	Homemaker	Homemaker		Bypass	Bypass	165	118	104	89	32.69054178145088		2.5	3.54	2.8	40	30						3	2.54	2.5	44	28						0	0	0	1	0	1	0	0	1
FAB78	SCG	78	DP	45	F	Female	Any other white background	Partner	Partner	Full time employment	F/T		Sleeve	Sleeve	169	129	125	100	35.01277966457757		3.9	2.69	3	42	32						4.1	3.08	2.9	39	34	3.7	3	2.5	46	39	0	0	0	0	0	0	0	0	1
FAB79	SCG	79	SL	65	F	Female	Asian or Asian British	Widowed	Widowed	Retired	Retired		Bypass	Bypass	155	104	102	70.8	29.46930280957336		3.9	1.15	2.4	37	35																0	0	0	0	0	1	0	0	0
FAB80	ACT	80	MA	34	F	Female	Other - Iraq	Partner	Partner	Homemaker	Homemaker		Sleeve	Sleeve	165	124	115	80.5	29.5684113865932		3.1	4.850000000000001	4.2	25	34	2.7	4.62	4.4	29	35	3.4	4.31	3.5	26	31						0	0	0	0	0	0	0	0	1
[truncated: 782 more columns]
